# Supplementary material for: An ACOT4 Multi-Nucleotide Variant Is Associated with Cardiovascular Risk in Norfolk Island and UK Biobank Cohorts
Source: Genes (Basel). 2026 Feb 9;17(2):205. doi: 10.3390/genes17020205 (PMC12940796; doi:10.3390/genes17020205)
Supplement: Supplementary file 1 [file genes-17-00205-s001.zip]

Archive with 1 entries (1 files):
- genes-4068563-supplementary.pdf
